# Supplementary material for: End-of-life care stress in korean pediatric nurses: A cross-sectional analysis of related perceptions, attitudes, and self-efficacy
Source: PLoS One. 2026 Jan 16;21(1):e0340466. doi: 10.1371/journal.pone.0340466 (PMC12810792; doi:10.1371/journal.pone.0340466)
Supplement: S1 File — (XLSX) [file pone.0340466.s001.xlsx]

## Sheet: raw data
	성별	종교	감염수준	근골격계수준	화학물질수준	심리수준	교육유무	교육요구	교육방법	교육시간	감중1	감중2	감중3	감중4	감중5	감중6	감중7	감중8	감중9	감중10	감중11	감중12	감중13	감중평균	감수1	감수2	감수3	감수4	감수5	감수6	감수7	감수8	감수9	감수10	감수11	감수12	감수13	감수평균	감중수1	감중수2	감중수3	감중수4	감중수5	감중수6	감중수7	감중수8	감중수9	감중수10	감중수11
1	1	0	3	3	3	3	1	1	4	1	4	4	4	4	4	4	4	4	4	4	4	4	4	4	4	4	4	4	4	4	4	4	4	4	4	4	4	4	0	0	0	0	0	0	0	0	0	0	0
2	1	0	5	5	5	5	1	1	2	1	4	4	4	4	4	4	4	4	4	4	4	4	4	4	4	4	4	4	4	4	4	4	4	4	4	4	4	4	0	0	0	0	0	0	0	0	0	0	0
3	1	1	4	4	4	4	1	0	2	1	4	4	4	4	4	4	4	4	4	4	4	4	4	4	4	4	4	4	4	4	4	4	4	4	4	4	4	4	0	0	0	0	0	0	0	0	0	0	0
4	1	0	5	5	5	5	1	1	3	1	4	4	4	4	4	4	4	4	4	4	4	4	4	4	4	4	4	4	4	4	3	4	4	4	4		4	3.91667	0	0	0	0	0	0	1	0	0	0	0
5	1	0	4	4	4	4	1	1	2	1	4	4	4	4	4	4	4	4	4	4	4	4	4	4	3	4	4	4	4	4	4	4	4	4	4	4	4	3.92308	1	0	0	0	0	0	0	0	0	0	0
6	1	1	5	5	5	5	1	1	2	1	4	4	4	4	4	4	4	4	4	4	4	4	4	4	4	4	4	4	4	4	4	4	4	4	4	4	4	4	0	0	0	0	0	0	0	0	0	0	0
7	1	0	5	5	5	5	1	1	2	1	4	4	4	4	4	4	4	4	4	4	4	4	4	4	4	4	4	4	4	4	4	4	4	4	4	4	4	4	0	0	0	0	0	0	0	0	0	0	0
8	1	0	4	4	4	3	1	1	1	1	4	4	4	4	4	4	4	4	4	4	4	4	4	4	3	4	3	3	4	3	3	4	4	4	4	4	4	3.61538	1	0	1	1	0	1	1	0	0	0	0
9	1	0	5	5	5	5	1	1	3	1	4	4	4	4	4	4	4	4	4	4	4	4	4	4	4	4	4	4	4	4	4	4	4	4	4	4	4	4	0	0	0	0	0	0	0	0	0	0	0
10	1	1	4	4	5	4	1	1	2	1	4	4	4	4	4	4	4	4	4	4	4	4	4	4	4	4	4	4	4	2	4	4	4	4	4	4	4	3.84615	0	0	0	0	0	2	0	0	0	0	0
11	1	0	3	3	3	3	1	0	2	1	3	3	3	3	3	3	3	3	3	3	3	3	3	3	3	3	3	3	3	3	3	3	3	3	3	3	3	3	0	0	0	0	0	0	0	0	0	0	0
12	1	0	5	5	5	5	1	0	2	1	4	4	3	3	4	3	4	4	4	4	4	4	4	3.76923	4	4	4	3	4	3	4	4	4	4	4	4	4	3.84615	0	0	1	0	0	0	0	0	0	0	0
13	1	0	5	5	5	5	1	1	5	3	4	4	4	4	4	4	4	4	4	4	4	4	4	4	3	4	3	3	4	4	3	4	3	4	4	4	4	3.61538	1	0	1	1	0	0	1	0	1	0	0
14	1	1	5	5	5	5	1	1	4	1	4	4	4	4	4	4	4	4	4	4	4	4	4	4	4	4	4	4	4	4	4	4	4	4	4	4	4	4	0	0	0	0	0	0	0	0	0	0	0
15	1	0	5	5	5	5	1	0	2	1	4	4	4	4	4	4	4	4	4	4	4	4	4	4	4	4	4	3	4	1	3	3	4	4	4	4	4	3.53846	0	0	0	1	0	3	1	1	0	0	0
16	1	0	4	3	4	3	1	1	2	1	4	4	4	3	3	3	4	4	4	4	4	4	4	3.76923	4	4	3	3	3	3	4	3	3	3	3	3	3	3.23077	0	0	1	0	0	0	0	1	1	1	1
17	1	0	4	5	5	4	1	0	2	1	4	4	4	4	4	4	4	4	4	4	4	4	4	4	4	4	4	4	4	4	4	4	4	4	4	4	4	4	0	0	0	0	0	0	0	0	0	0	0
18	1	0	4	4	4	4	1	1	2	1	3	4	4	4	4	4	4	4	4	4	4	4	4	3.92308	4	4	4	4	4	3	4	4	4	4	4	4	4	3.92308	1	0	0	0	0	1	0	0	0	0	0
19	0	1	4	5	5	5	1	0	2	3	4	4	4	4	4	4	4	4	4	4	4	4	4	4	3	4	4	4	4	4	4	4	4	4	4	4	4	3.92308	1	0	0	0	0	0	0	0	0	0	0
20	1	0	4	4	5	4	1	1	2	1	4	4	4	4	4	4	4	4	4	4	4	4	4	4	4	4	4	4	4	4	4	4	4	4	4	4	4	4	0	0	0	0	0	0	0	0	0	0	0
21	1	0	4	4	3	5	1	1	2	1	4	4	4	4	4	4	4	4	4	4	4	4	4	4	3	4	4	3	4	1	3	4	4	4	4	3	4	3.46154	1	0	0	1	0	3	1	0	0	0	0
22	1	1	5	5	4	5	1	1	1	1	4	4	4	4	4	4	4	4	4	4	4	4	4	4	4	4	4	4	3	3	3	3	4	4	4	4	4	3.69231	0	0	0	0	1	1	1	1	0	0	0
23	1	1	5	5	5	5	1	1	2	1	4	4	4	4	4	4	4	4	4	4	4	4	4	4	4	4	4	4	4	4	4	4	4	4	4	4	4	4	0	0	0	0	0	0	0	0	0	0	0
24	1	0	4	4	4	4	1	1	4	1	4	4	4	4	4	4	4	4	4	4	4	4	4	4	3	4	4	4	3	2	3	4	4	4	4	4	4	3.61538	1	0	0	0	1	2	1	0	0	0	0
25	1	0	5	5	5	5	1	1	2	1	4	4	4	4	4	4	4	4	4	4	4	4	4	4	4	4	4	3	4	4	4	4	4	4	4	4	4	3.92308	0	0	0	1	0	0	0	0	0	0	0
26	1	0	4	4	4	4	1	1	3	3	3	4	4	4	4	4	4	4	4	4	4	4	4	3.92308	3	4	3	3	4	3	3	3	3	4	4	4	4	3.46154	0	0	1	1	0	1	1	1	1	0	0
27	1	0	5	5	5	5	1	0	2	1	4	4	4	3	4	4	4	4	4	4	4	4	4	3.92308	3	2	3	2	4	3	3	4	4	4	4	3	3	3.23077	1	2	1	1	0	1	1	0	0	0	0
28	0	0	4	3	5	4	1	1	2	1	4	4	4	4	4	4	4	4	4	4	4	4	4	4	4	4	3	4	4	4	4	3	3	4	4	2	4	3.61538	0	0	1	0	0	0	0	1	1	0	0
29	1	1	4	4	4	4	1	1	5	2	4	4	4	4	4	4	4	4	4	4	4	4	4	4	4	4	3	3	4	4	4	3	4	4	4	3	4	3.69231	0	0	1	1	0	0	0	1	0	0	0
30	1	0	5	5	5	5	1	1	2	3	4	4	4	4	4	4	4	4	4	4	4	4	4	4	4	4	4	4	4	4	4	4	4	4	4	4	4	4	0	0	0	0	0	0	0	0	0	0	0
31	1	0	5	5	5	5	1	1	4	1	4	4	4	4	4	4	4	4	4	4	4	4	4	4	4	4	4	3	4	4	4	4	4	4	4	4	4	3.92308	0	0	0	1	0	0	0	0	0	0	0
32	1	0	4	4	5	5	1	0	2	1	4	4	4	3	4	3	3	4	4	4	4	3	4	3.69231	3	3	4	3	4	3	3	4	4	4	4	4	4	3.61538	1	1	0	0	0	0	0	0	0	0	0
33	1	1	4	5	5	5	1	1	2	3	4	4	4	4	4	4	4	4	4	4	4	4	4	4	4	4	4	4	4	4	4	4	4	4	4	4	4	4	0	0	0	0	0	0	0	0	0	0	0
34	1	0	5	4	5	5	1	1	2	1	4	4	4	4	4	4	4	4	4	4	4	4	4	4	4	4	4	4	4	4	4	4	4	4	4	4	4	4	0	0	0	0	0	0	0	0	0	0	0
35	1	1	5	5	4	4	1	1	4	2	4	4	4	4	4	4	4	4	4	4	4	4	4	4	4	4	4	4	4	4	4	4	4	4	4	4	4	4	0	0	0	0	0	0	0	0	0	0	0
36	0	0	3	3	3	3	1	1	2	1	3	4	4	4	4	3	3	4	4	4	4	4	4	3.76923	3	3	4	4	4	3	2	2	3	4	4	4	4	3.38462	0	1	0	0	0	0	1	2	1	0	0
37	1	0	5	5	5	5	1	1	2	1	4	4	4	4	4	4	4	4	4	4	4	4	4	4	4	4	4	4	4	4	4	4	4	4	4	4	4	4	0	0	0	0	0	0	0	0	0	0	0
38	1	0	5	5	5	5	1	1	2	1	4	4	4	4	4	4	4	4	4	4	4	4	4	4	4	4	4	4	4	4	3	3	3	4	4	4	4	3.76923	0	0	0	0	0	0	1	1	1	0	0
39	1	0	5	5	5	5	0	0	2	1	4	4	4	4	4	4	4	4	4	4	4	4	4	4	4	4	4	4	4	4	4	4	4	4	4	4	4	4	0	0	0	0	0	0	0	0	0	0	0
40	1	0	4	4	4	4	1	1	2	1	3	4	4	4	4	4	4	3	3	4	4	3	4	3.69231	4	4	4	4	4	3	3	3	3	4	4	4	4	3.69231	1	0	0	0	0	1	1	0	0	0	0
41	1	0	5	5	5	5	1	1	2	1	4	4	4	4	4	3	4	4	4	4	4	4	4	3.92308	3	4	4	4	4	3	3	4	4	4	4	4	4	3.76923	1	0	0	0	0	0	1	0	0	0	0
42	1	1	5	5	5	5	0	0	2	1	4	4	4	4	4	4	4	4	4	4	4	4	4	4	4	4	4	4	4	4	4	4	4	4	4	4	4	4	0	0	0	0	0	0	0	0	0	0	0
43	1	0	5	5	5	5	1	1	2	2	4	4	4	4	4	4	4	4	4	4	4	4	4	4	4	4	3	3	3	3	3	4	4	4	4	4	4	3.61538	0	0	1	1	1	1	1	0	0	0	0
44	1	0	4	4	4	4	0	1	2	1	4	4	3	4	4	4	4	4	4	4	4	4	4	3.92308	4	3	3	3	4	4	4	4	3	4	4	4	4	3.69231	0	1	0	1	0	0	0	0	1	0	0
45	0	0	5	5	4	5	1	0	1	1	4	4	4	4	4	4	4	3	4	4	4	3	4	3.84615	3	4	3	3	4	1	4	1	4	4	4	1	4	3.07692	1	0	1	1	0	3	0	2	0	0	0
46	1	0	4	5	5	5	0	0	2	1	3	3	4	3	4	4	4	4	4	4	4	4	4	3.76923	3	3	4	4	4	4	4	4	4	4	4	4	4	3.84615	0	0	0	1	0	0	0	0	0	0	0
47	1	1	4	3	5	3	1	1	2	2	4	4	4	4	4	4	4	4	3	4	4	4	4	3.92308	3	4	3	3	3	3	3	2	2	4	4	4	3	3.15385	1	0	1	1	1	1	1	2	1	0	0
48	1	0	4	5	5	5	0	0	4	2	4	4	3	4	4	4	4	4	4	4	4	4	4	3.92308	4	3	3	4	4	4	4	4	4	4	4	4	4	3.84615	0	1	0	0	0	0	0	0	0	0	0
49	0	0	4	4	4	4	1	1	4	3	4	4	4	3	4	4	4	4	3	4	4	4	4	3.84615	4	4	4	4	4	4	4	4	3	4	4	4	4	3.92308	0	0	0	1	0	0	0	0	0	0	0
50	0	0	4	5	5	5	0	0	3	3	4	4	4	4	4	4	4	4	4	4	4	4	4	4	3	4	4	4	4	2	2	4	4	4	4	4	4	3.61538	1	0	0	0	0	2	2	0	0	0	0
51	0	0	4	5	4	5	1	1	2	3	4	4	4	4	4	4	4	4	4	4	4	4	4	4	3	3	2	2	4	3	4	4	4	4	3	4	4	3.38462	1	1	2	2	0	1	0	0	0	0	1
52	1	0	3	4	4	4	1	1	2	1	3	4	4	4	4	3	4	4	4	4	4	4	4	3.84615	3	3	3	2	4	2	3	3	3	4	4	3	4	3.15385	0	1	1	2	0	1	1	1	1	0	0
53	1	0	4	5	5	5	1	1	2	1	4	4	4	4	4	4	4	4	4	4	4	4	4	4	4	4	3	4	4	4	4	3	4	4	4	4	4	3.84615	0	0	1	0	0	0	0	1	0	0	0
54	1	0	5	5	5	5	1	1	2	1	4	4	4	4	4	4	4	4	4	4	4	4	4	4	4	4	4	3	4	1	2	4	4	4	4	4	4	3.53846	0	0	0	1	0	3	2	0	0	0	0
55	0	0	4	4	4	4	1	0	1	1	4	4	4	4	4	4	4	4	4	4	4	4	4	4	3	4	4	4	4	4	4	4	4	4	4	4	4	3.92308	1	0	0	0	0	0	0	0	0	0	0
56	1	0	4	4	4	4	1	0	1	1	4	4	4	4	4	4	4	4	4	4	4	4	4	4	3	4	4	4	4	2	2	4	4	4	4	4	4	3.61538	1	0	0	0	0	2	2	0	0	0	0
57	1	0	5	4	4	5	1	0	3	1	4	4	4	4	4	3	3	4	4	3	3	3	4	3.61538	4	4	4	4	4	3	2	3	4	4	4	4	4	3.69231	0	0	0	0	0	0	1	1	0	1	1
58	1	0	4	4	4	5	1	1	3	2	4	4	4	3	4	4	4	4	4	4	4	4	4	3.92308	3	4	3	3	4	3	3	3	4	4	4	4	4	3.53846	1	0	1	0	0	1	1	1	0	0	0
59	1	0	4	3	4	4	0	1	2	1	4	4	4	4	4	4	4	4	4	4	4	4	4	4	4	4	3	3	4	4	4	3	4	4	4	3	4	3.69231	0	0	1	1	0	0	0	1	0	0	0
60	0	0	5	5	5	5	1	1	4	2	4	4	4	3	4	4	4	4	4	4	4	4	4	3.92308	4	4	4	4	4	4	4	4	4	4	4	4	4	4	0	0	0	1	0	0	0	0	0	0	0
61	0	0	5	4	4	4	0	0	2	1	3	4	4	4	4	4	4	4	3	4	4	4	4	3.84615	3	3	3	4	4	3	3	3	3	4	4	4	4	3.46154	0	1	1	0	0	1	1	1	0	0	0
62	1	0	5	5	5	5	1	1	2	1	4	4	4	4	4	4	4	4	4	4	4	4	4	4	4	4	4	4	4	4	4	4	4	4	4	4	4	4	0	0	0	0	0	0	0	0	0	0	0
63	1	0	3	3	4	4	1	1	2	2	3	4	4	4	4	3	4	3	3	4	4	4	4	3.69231	4	3	3	3	4	1	4	3	4	4	4	2	4	3.30769	1	1	1	1	0	2	0	0	1	0	0
64	1	1	5	5	5	5	1	1	3	1	4	4	4	4	4	4	4	4	4	4	4	4	4	4	4	4	3	3	4	4	4	4	4	4	4	4	4	3.84615	0	0	1	1	0	0	0	0	0	0	0
65	0	0	5	5	5	5	1	1	2	1	4	4	4	4	4	4	4	4	4	4	4	4	4	4	4	4	4	4	4	4	4	4	4	4	4	4	4	4	0	0	0	0	0	0	0	0	0	0	0
66	1	1	5	5	5	5	1	0	2	1	4	4	4	4	4	4	4	4	4	4	4	4	4	4	4	4	4	4	4	4	4	4	4	4	4	4	4	4	0	0	0	0	0	0	0	0	0	0	0
67	1	0	5	5	5	5	1	1	3	1	4	4	4	4	4	4	4	4	4	4	4	4	4	4	4	4	4	4	4	4	4	4	4	4	4	4	4	4	0	0	0	0	0	0	0	0	0	0	0
68	1	0	4	4	4	4	1	1	5	2	4	4	3	4	4	3	4	3	4	4	4	4	4	3.76923	4	4	3	2	2	2	2	4	4	4	4	4	4	3.30769	0	0	0	2	2	1	2	1	0	0	0
69	1	0	5	5	5	5	1	1	3	1	4	4	4	4	4	4	4	4	4	4	4	4	4	4	3	4	4	4	4	4	4	4	4	4	4	4	4	3.92308	1	0	0	0	0	0	0	0	0	0	0
70	1	1	5	5	5	5	1	1	2	1	4	4	4	4	4	4	4	4	4	4	4	4	4	4	4	4	4	4	4	4	4	4	4	4	4	4	4	4	0	0	0	0	0	0	0	0	0	0	0
71	1	0	5	5	5	5	1	1	2	1	4	4	4	4	4	4	4	4	4	4	4	4	4	4	4	4	4	4	4	4	4	4	4	4	4	4	4	4	0	0	0	0	0	0	0	0	0	0	0
72	1	0	5	5	5	5	0	0	2	1	4	4	4	4	4	4	4	4	4	4	4	4	4	4	4	4	4	4	4	4	4	4	4	4	4	4	4	4	0	0	0	0	0	0	0	0	0	0	0
73	1	1	4	4	4	4	1	1	2	1	4	4	4	4	4	4	4	4	4	4	4	4	4	4	4	4	4	4	3	1	3	4	4	4	4	4	4	3.61538	0	0	0	0	1	3	1	0	0	0	0
74	1	0	5	5	5	5	1	1	2	1	4	4	4	4	4	4	4	4	4	4	4	4	4	4	4	4	4	4	4	3	3	4	4	4	4	4	4	3.84615	0	0	0	0	0	1	1	0	0	0	0
75	1	1	5	5	5	5	1	1	2	1	4	4	4	4	4	4	4	4	4	4	4	4	4	4	3	4	4	4	3	1	1	2	4	4	4	1	4	3	1	0	0	0	1	3	3	2	0	0	0
76	1	0	5	5	5	5	1	1	2	1	4	4	4	4	4	4	4	4	4	4	4	4	4	4	4	4	4	4	4	4	4	4	4	4	4	4	4	4	0	0	0	0	0	0	0	0	0	0	0
77	1	0	4	4	4	4	0	0	4	2	3	4	4	4	4	3	4	4	4	4	4	4	4	3.84615	3	4	4	4	3	3	4	4	4	4	4	4	4	3.76923	0	0	0	0	1	0	0	0	0	0	0
78	0	0	5	5	5	5	1	1	3	2	4	4	4	4	4	4	4	4	4	4	4	4	4	4	4	4	4	4	4	4	4	4	4	4	4	4	4	4	0	0	0	0	0	0	0	0	0	0	0
79	1	0	4	4	4	4	1	1	2	1	4	4	4	4	4	4	4	4	4	4	4	4	4	4	4	4	4	4	4	4	4	4	4	4	4	4	4	4	0	0	0	0	0	0	0	0	0	0	0
80	1	0	5	5	5	5	1	1	2	1	4	4	4	4	3	4	4	4	4	4	4	4	4	3.92308	3	4	4	3	4	4	4	4	4	4	4	4	4	3.84615	1	0	0	1	1	0	0	0	0	0	0
81	1	0	4	4	4	4	0	1	2	1	4	4	4	4	4	4	4	3	4	4	4	4	4	3.92308	3	4	4	4	4	4	4	4	3	4	4	4	4	3.84615	1	0	0	0	0	0	0	1	1	0	0
82	1	1	5	5	5	5	1	0	2	3	4	4	4	4	4	4	4	4	4	4	4	4	4	4	4	4	4	4	4	4	4	4	4	4	4	4	4	4	0	0	0	0	0	0	0	0	0	0	0
83	1	0	5	5	5	5	1	1	2	1	4	4	4	4	4	4	4	4	4	4	4	4	4	4	4	4	4	4	2	1	3	4	4	4	4	4	4	3.53846	0	0	0	0	2	3	1	0	0	0	0
84	0	0	5	5	5	5	1	1	4	3	4	4	4	4	4	4	4	4	4	4	4	4	4	4	4	4	4	4	4	4	4	4	4	4	4	4	4	4	0	0	0	0	0	0	0	0	0	0	0
85	1	1	3	3	3	3	1	1	3	2	4	3	4	4	3	3	3	4	3	4	4	4	4	3.61538	3	2	2	4	2	2	2	2	3	3	3	4	3	2.69231	1	1	2	0	1	1	1	2	0	1	1
86	1	0	5	4	4	4	1	1	2	1	4	4	4	4	4	4	4	4	4	4	4	4	4	4	4	4	4	4	4	4	4	4	4	4	4	4	4	4	0	0	0	0	0	0	0	0	0	0	0
87	1	0	5	5	5	5	1	1	4	2	4	4	4	4	4	4	4	4	4	4	4	4	4	4	4	4	4	4	4	4	4	4	4	4	4	4	4	4	0	0	0	0	0	0	0	0	0	0	0
88	1	0	5	5	5	5	1	0	4	1	4	4	4	4	4	4	4	4	4	4	4	4	4	4	4	4	4	4	4	4	4	4	4	4	4	4	4	4	0	0	0	0	0	0	0	0	0	0	0
89	1	0	5	5	5	5	1	1	3	3	4	4	4	4	4	4	4	4	4	4	4	4	4	4	4	4	4	4	4	4	4	4	4	4	4	4	4	4	0	0	0	0	0	0	0	0	0	0	0
90	0	0	5	5	5	5	1	1	4	1	4	4	4	4	4	4	4	4	4	4	4	4	4	4	4	4	4	4	4	4	4	4	4	4	4	4	4	4	0	0	0	0	0	0	0	0	0	0	0
91	1	0	5	5	5	5	1	0	2	3	4	4	4	4	4	4	4	4	4	4	4	4	4	4	4	4	4	4	4	4	4	4	4	4	4	4	4	4	0	0	0	0	0	0	0	0	0	0	0
92	1	0	5	5	5	5	1	1	2	1	3	4	4	4	4	4	4	4	4	4	4	4	4	3.92308	4	4	4	3	4	3	4	4	4	4	4	4	4	3.84615	1	0	0	1	0	1	0	0	0	0	0
93	1	0	4	4	4	4	1	1	2	1	3	3	3	3	3	3	3	3	3	4	4	3	4	3.23077	3	3	3	3	3	3	3	4	3	4	4	3	4	3.30769	0	0	0	0	0	0	0	1	0	0	0
94	1	1	4	3	3	3	1	1	4	1	3	3	4	4	4	4	4	4	3	4	4	4	3	3.69231	4	3	3	3	3	3	3	3	3	4	4	3	3	3.23077	1	0	1	1	1	1	1	1	0	0	0
95	1	0	5	5	5	5	1	1	2	1	4	4	4	3	4	4	4	4	3	4	4	4	4	3.84615	4	4	4	3	4	2	4	4	3	4	4	4	4	3.69231	0	0	0	0	0	2	0	0	0	0	0
96	1	1	5	5	5	5	1	0	4	3	4	4	4	4	4	4	4	4	4	4	4	4	4	4	3	4	4	4	4	4	4	4	3	4	4	4	4	3.84615	1	0	0	0	0	0	0	0	1	0	0
97	1	0	4	5	5	5	1	1	3	3	4	4	4	4	4	4	4	4	4	4	4	4	4	4	4	4	4	4	4	4	4	4	4	4	4	3	3	3.84615	0	0	0	0	0	0	0	0	0	0	0
98	1	0	4	4	5	5	1	1	4	1	4	4	4	4	4	4	4	4	4	4	4	4	4	4	4	4	4	4	4	4	4	4	4	4	4	4	4	4	0	0	0	0	0	0	0	0	0	0	0
99	0	1	4	4	4	4	1	1	2	1	4	4	4	4	4	4	4	4	4	4	4	4	4	4	2	3	3	3	3	3	3	4	4	3	4	3	4	3.23077	2	1	1	1	1	1	1	0	0	1	0
100	0	0	5	4	4	4	1	1	2	3	4	4	4	4	4	4	4	4	4	4	4	4	4	4	4	4	4	4	4	4	4	4	4	4	4	4	4	4	0	0	0	0	0	0	0	0	0	0	0
101	1	0	4	4	4	3	1	1	5	2	4	4	4	4	4	4	4	4	4	4	4	4	4	4	4	4	4	4	4	4	4	4	4	4	4	4	4	4	0	0	0	0	0	0	0	0	0	0	0
102	1	0	4	4	4	5	1	1	4	2	4	4	4	4	4	4	4	4	4	4	4	4	4	4	4	4	4	4	4	4	4	4	4	4	4	4	4	4	0	0	0	0	0	0	0	0	0	0	0
103	0	0	4	4	4	4	0	1	4	1	4	4	4	4	4	4	4	4	4	4	4	4	4	4	4	4	4	3	4	4	4	4	4	4	4	4	4	3.92308	0	0	0	1	0	0	0	0	0	0	0
104	1	0	5	5	3	5	1	1	2	3	4	4	4	4	4	4	4	4	4	4	4	4	4	4	4	4	4	4	4	4	4	4	4	4	4	1	4	3.76923	0	0	0	0	0	0	0	0	0	0	0
105	1	1	4	4	4	4	1	1	2	2	3	4	4	4	4	3	3	3	3	3	3	3	3	3.30769	3	4	3	4	3	3	3	3	3	3	3	3	3	3.15385	0	0	1	0	1	0	0	0	0	0	0
106	1	0	5	4	4	4	1	1	2	1	4	4	4	3	3	4	4	4	4	4	4	4	4	3.84615	4	4	4	3	3	3	3	4	3	4	4	3	4	3.53846	0	0	0	0	0	1	1	0	1	0	0
107	1	0	3	5	4	5	1	1	3	1	4	4	4	4	4	4	4	4	4	4	4	4	4	4	3	4	4	4	4	4	4	4	4	4	4	4	4	3.92308	1	0	0	0	0	0	0	0	0	0	0
108	1	1	4	4	4	5	1	1	2	1	4	4	4	4	4	4	4	4	4	4	4	4	4	4	4	4	4	4	4	2	3	4	4	4	4	4	4	3.76923	0	0	0	0	0	2	1	0	0	0	0
109	1	0	5	5	5	5	1	1	5	1	4	4	4	4	4	4	4	4	4	4	4	4	4	4	3	4	4	4	4	2	4	4	4	4	4	4	4	3.76923	1	0	0	0	0	2	0	0	0	0	0
110	1	0	4	4	5	4	1	1	1	1	4	4	4	4	4	4	4	4	4	4	4	4	4	4	4	4	3	3	4	3	3	4	4	4	4	3	4	3.61538	0	0	1	1	0	1	1	0	0	0	0
111	1	1	4	4	4	4	1	1	3	1	4	4	4	4	4	4	3	4	4	4	4	4	4	3.92308	3	3	3	3	4	3	3	4	4	4	4	4	4	3.53846	1	1	1	1	0	1	0	0	0	0	0
112	1	0	5	5	5	4	1	0	2	1	4	4	4	4	4	3	4	4	4	4	4	4	4	3.92308	3	4	4	4	3	3	3	4	4	4	4	4	4	3.69231	1	0	0	0	1	0	1	0	0	0	0
113	1	0	4	4	4	4	0	1	2	1	3	4	4	4	4	4	4	4	4	4	4	4	4	3.92308	3	4	4	4	4	4	4	4	4	4	4	4	4	3.92308	0	0	0	0	0	0	0	0	0	0	0
114	0	0	5	5	5	5	1	0	3	1	4	4	4	4	4	4	4	4	4	4	4	4	4	4	4	4	4	4	4	4	4	4	4	4	4	4	4	4	0	0	0	0	0	0	0	0	0	0	0
115	0	1	4	3	4	4	1	0	2	1	3	4	4	4	4	4	3	3	4	4	4	4	4	3.76923	2	4	4	4	3	3	3	3	3	4	4	4	4	3.46154	1	0	0	0	1	1	0	0	1	0	0
116	1	0	5	5	5	5	1	1	2	3	4	4	4	4	4	4	4	4	4	4	4	4	4	4	3	4	4	4	4	4	4	4	4	4	4	4	4	3.92308	1	0	0	0	0	0	0	0	0	0	0
117	0	0	5	5	4	5	1	1	4	2	4	4	4	4	4	4	4	4	4	4	4	4	4	4	3	3	3	3	3	2	2	4	3	4	4	4	4	3.23077	1	1	1	1	1	2	2	0	1	0	0
118	1	0	5	5	5	5	1	1	2	1	4	4	4	4	4	4	4	4	4	4	4	4	4	4	4	4	4	4	4	4	4	4	4	4	4	4	4	4	0	0	0	0	0	0	0	0	0	0	0
119	1	1	4	4	3	5	1	1	2	1	4	4	4	4	4	4	4	4	4	4	4	4	4	4	4	4	4	4	4	4	4	4	4	4	4	4	3	3.92308	0	0	0	0	0	0	0	0	0	0	0
120	1	0	5	4	5	5	1	1	2	1	4	4	4	4	4	4	4	4	4	4	4	4	4	4	4	4	4	4	4	4	4	4	4	4	4	4	4	4	0	0	0	0	0	0	0	0	0	0	0
121	1	1	4	4	3	3	0	1	4	1	4	4	4	4	4	4	4	4	4	4	4	4	4	4	3	4	4	4	4	4	4	4	4	4	4	4	4	3.92308	1	0	0	0	0	0	0	0	0	0	0
122	0	0	4	5	5	5	1	1	2	3	4	4	4	4	4	4	4	4	4	4	4	4	4	4	4	4	4	4	4	4	4	4	4	4	4	4	4	4	0	0	0	0	0	0	0	0	0	0	0
123	1	0	5	5	5	5	1	1	2	3	4	4	4	4	4	4	4	4	4	4	4	4	4	4	4	4	4	4	4	4	4	4	4	4	4	4	4	4	0	0	0	0	0	0	0	0	0	0	0
124	1	0	5	5	5	5	1	1	4	1	4	4	4	4	4	4	4	4	4	4	4	4	4	4	4	4	4	3	4	4	4	4	4	4	4	4	4	3.92308	0	0	0	1	0	0	0	0	0	0	0
125	1	0	4	4	5	5	1	0	2	1	4	4	4	3	4	3	3	4	4	4	4	3	4	3.69231	3	3	4	3	4	3	3	4	4	4	4	4	4	3.61538	1	1	0	0	0	0	0	0	0	0	0
126	1	1	4	5	5	5	1	1	2	3	4	4	4	4	4	4	4	4	4	4	4	4	4	4	4	4	4	4	4	4	4	4	4	4	4	4	4	4	0	0	0	0	0	0	0	0	0	0	0
127	1	0	5	4	5	5	1	1	2	1	4	4	4	4	4	4	4	4	4	4	4	4	4	4	4	4	4	4	4	4	4	4	4	4	4	4	4	4	0	0	0	0	0	0	0	0	0	0	0
128	1	1	5	5	4	4	1	1	4	2	4	4	4	4	4	4	4	4	4	4	4	4	4	4	4	4	4	4	4	4	4	4	4	4	4	4	4	4	0	0	0	0	0	0	0	0	0	0	0
129	0	0	3	3	3	3	1	1	2	1	3	4	4	4	4	3	3	4	4	4	4	4	4	3.76923	3	3	4	4	4	3	2	2	3	4	4	4	4	3.38462	0	1	0	0	0	0	1	2	1	0	0
130	1	0	5	5	5	5	1	1	2	1	4	4	4	4	4	4	4	4	4	4	4	4	4	4	4	4	4	4	4	4	4	4	4	4	4	4	4	4	0	0	0	0	0	0	0	0	0	0	0
131	1	0	5	5	5	5	1	1	2	1	4	4	4	4	4	4	4	4	4	4	4	4	4	4	4	4	4	4	4	4	3	3	3	4	4	4	4	3.76923	0	0	0	0	0	0	1	1	1	0	0
132	1	0	5	5	5	5	0	0	2	1	4	4	4	4	4	4	4	4	4	4	4	4	4	4	4	4	4	4	4	4	4	4	4	4	4	4	4	4	0	0	0	0	0	0	0	0	0	0	0
133	1	0	4	4	4	4	1	1	2	1	3	4	4	4	4	4	4	3	3	4	4	3	4	3.69231	4	4	4	4	4	3	3	3	3	4	4	4	4	3.69231	1	0	0	0	0	1	1	0	0	0	0
134	1	0	5	5	5	5	1	1	2	1	4	4	4	4	4	3	4	4	4	4	4	4	4	3.92308	3	4	4	4	4	3	3	4	4	4	4	4	4	3.76923	1	0	0	0	0	0	1	0	0	0	0
135	1	1	5	5	5	5	0	0	2	1	4	4	4	4	4	4	4	4	4	4	4	4	4	4	4	4	4	4	4	4	4	4	4	4	4	4	4	4	0	0	0	0	0	0	0	0	0	0	0
136	1	0	5	5	5	5	1	1	2	2	4	4	4	4	4	4	4	4	4	4	4	4	4	4	4	4	3	3	3	3	3	4	4	4	4	4	4	3.61538	0	0	1	1	1	1	1	0	0	0	0
137	1	0	4	4	4	4	0	1	2	1	4	4	3	4	4	4	4	4	4	4	4	4	4	3.92308	4	3	3	3	4	4	4	4	3	4	4	4	4	3.69231	0	1	0	1	0	0	0	0	1	0	0
138	0	0	5	5	4	5	1	0	1	1	4	4	4	4	4	4	4	3	4	4	4	3	4	3.84615	3	4	3	3	4	1	4	1	4	4	4	1	4	3.07692	1	0	1	1	0	3	0	2	0	0	0
139	1	0	4	5	5	5	0	0	2	1	3	3	4	3	4	4	4	4	4	4	4	4	4	3.76923	3	3	4	4	4	4	4	4	4	4	4	4	4	3.84615	0	0	0	1	0	0	0	0	0	0	0
140	1	1	4	3	5	3	1	1	2	2	4	4	4	4	4	4	4	4	3	4	4	4	4	3.92308	3	4	3	3	3	3	3	2	2	4	4	4	3	3.15385	1	0	1	1	1	1	1	2	1	0	0
141	1	0	4	5	5	5	0	0	4	2	4	4	3	4	4	4	4	4	4	4	4	4	4	3.92308	4	3	3	4	4	4	4	4	4	4	4	4	4	3.84615	0	1	0	0	0	0	0	0	0	0	0
142	0	0	4	4	4	4	1	1	4	3	4	4	4	3	4	4	4	4	3	4	4	4	4	3.84615	4	4	4	4	4	4	4	4	3	4	4	4	4	3.92308	0	0	0	1	0	0	0	0	0	0	0
143	0	0	4	5	5	5	0	0	3	3	4	4	4	4	4	4	4	4	4	4	4	4	4	4	3	4	4	4	4	2	2	4	4	4	4	4	4	3.61538	1	0	0	0	0	2	2	0	0	0	0
144	1	0	5	5	5	5	1	1	2	1	4	4	4	4	4	4	4	4	4	4	4	4	4	4	4	4	4	4	4	4	4	4	4	4	4	4	4	4	0	0	0	0	0	0	0	0	0	0	0
145	1	0	4	4	4	4	0	0	4	2	3	4	4	4	4	3	4	4	4	4	4	4	4	3.84615	3	4	4	4	3	3	4	4	4	4	4	4	4	3.76923	0	0	0	0	1	0	0	0	0	0	0
146	0	0	5	5	5	5	1	1	3	2	4	4	4	4	4	4	4	4	4	4	4	4	4	4	4	4	4	4	4	4	4	4	4	4	4	4	4	4	0	0	0	0	0	0	0	0	0	0	0
147	1	0	4	4	4	4	1	1	2	1	4	4	4	4	4	4	4	4	4	4	4	4	4	4	4	4	4	4	4	4	4	4	4	4	4	4	4	4	0	0	0	0	0	0	0	0	0	0	0
148	1	0	5	5	5	5	1	1	2	1	4	4	4	4	3	4	4	4	4	4	4	4	4	3.92308	3	4	4	3	4	4	4	4	4	4	4	4	4	3.84615	1	0	0	1	1	0	0	0	0	0	0
149	1	0	4	4	4	4	0	1	2	1	4	4	4	4	4	4	4	3	4	4	4	4	4	3.92308	3	4	4	4	4	4	4	4	3	4	4	4	4	3.84615	1	0	0	0	0	0	0	1	1	0	0
150	1	1	5	5	5	5	1	0	2	3	4	4	4	4	4	4	4	4	4	4	4	4	4	4	4	4	4	4	4	4	4	4	4	4	4	4	4	4	0	0	0	0	0	0	0	0	0	0	0
151	1	0	5	5	5	5	1	1	2	1	4	4	4	4	4	4	4	4	4	4	4	4	4	4	4	4	4	4	2	1	3	4	4	4	4	4	4	3.53846	0	0	0	0	2	3	1	0	0	0	0
152	0	0	5	5	5	5	1	1	4	3	4	4	4	4	4	4	4	4	4	4	4	4	4	4	4	4	4	4	4	4	4	4	4	4	4	4	4	4	0	0	0	0	0	0	0	0	0	0	0
153	1	1	3	3	3	3	1	1	3	2	4	3	4	4	3	3	3	4	3	4	4	4	4	3.61538	3	2	2	4	2	2	2	2	3	3	3	4	3	2.69231	1	1	2	0	1	1	1	2	0	1	1
154	1	0	5	4	4	4	1	1	2	1	4	4	4	4	4	4	4	4	4	4	4	4	4	4	4	4	4	4	4	4	4	4	4	4	4	4	4	4	0	0	0	0	0	0	0	0	0	0	0
155	1	0	5	5	5	5	1	1	4	2	4	4	4	4	4	4	4	4	4	4	4	4	4	4	4	4	4	4	4	4	4	4	4	4	4	4	4	4	0	0	0	0	0	0	0	0	0	0	0
156	1	0	5	5	5	5	1	0	4	1	4	4	4	4	4	4	4	4	4	4	4	4	4	4	4	4	4	4	4	4	4	4	4	4	4	4	4	4	0	0	0	0	0	0	0	0	0	0	0
157	1	0	5	5	5	5	1	1	3	3	4	4	4	4	4	4	4	4	4	4	4	4	4	4	4	4	4	4	4	4	4	4	4	4	4	4	4	4	0	0	0	0	0	0	0	0	0	0	0
158	0	0	5	5	5	5	1	1	4	1	4	4	4	4	4	4	4	4	4	4	4	4	4	4	4	4	4	4	4	4	4	4	4	4	4	4	4	4	0	0	0	0	0	0	0	0	0	0	0
159	1	0	5	5	5	5	1	0	2	3	4	4	4	4	4	4	4	4	4	4	4	4	4	4	4	4	4	4	4	4	4	4	4	4	4	4	4	4	0	0	0	0	0	0	0	0	0	0	0
160	1	0	5	5	5	5	1	1	2	1	3	4	4	4	4	4	4	4	4	4	4	4	4	3.92308	4	4	4	3	4	3	4	4	4	4	4	4	4	3.84615	1	0	0	1	0	1	0	0	0	0	0
[truncated: 57 more columns]

## Sheet: ST1.
Supplementary Table 1. Rank of obstacles in EOL care (N = 150)
Variables	Intensity		Frequency		Magnitude
	M ±SD	Rank	M ±SD	Rank	M ±SD	Rank
Obstacles in EOL care.	3.69 ±0.66		2.25 ±0.90
Nurse’s opinion about the direction of their caring is not valued.	4.07 ±0.98	3	3.05 ±1.46	3	12.97 ±7.53	1
The nurse’s workload being too heavy to adequately care for the dying child.	4.30 ±0.81	1	2.93 ±1.43	4	12.95 ±7.30	2
Lack of nursing education regarding quality EOL care.	3.75 ±1.00	12	3.18 ±1.36	2	12.54 ±6.93	3
Intra-family fighting about whether to continue or stop aggressive treatment.	4.09 ±0.92	2	2.88 ±1.41	5	12.10 ±6.76	4
Families not ready to acknowledge their child has an incurable disease.	3.96 ±0.83	6	2.57 ±1.29	7	10.51 ±6.32	5
Fear that the grieving process for the nurse will be greater if allowing themselves to become “attached” to child and family.	3.90 ±1.04	7	2.47 ±1.34	11	10.19 ±6.56	6
The nurse having to deal with distraught family members.	3.72 ±0.96	18	2.54 ±1.45	10	9.99 ±6.41	7
The nurse not knowing what to say to the grieving family.	3.75 ±1.05	12	2.55 ±1.60	9	9.90 ±7.29	8
Lack of trust from parents in the medical system that has failed to cure their child.	3.66 ±1.12	21	2.57 ±1.50	7	9.82 ±7.08	9
No available support person for the family such as a social worker or religious leader.	3.31 ±1.22	29	2.62 ±1.67	6	9.35 ±7.71	10
Dealing with anxious family members.	3.97 ±0.89	5	2.28 ±1.37	14	9.15 ±6.14	11
Continuing life saving measures in a child with a poor prognosis due to real or imagined threat of future legal action by the family.	3.31 ±1.35	29	2.41 ±1.45	12	9.07 ±6.63	12
Limited access to hospice services due to physician not making referrals.	4.00 ±1.06	4	2.14 ±1.46	21	8.93 ±7.05	13
Nurses believing that treatments are stopped too soon.	3.70 ±1.21	19	2.28 ±1.56	14	8.84 ±7.18	14
Family and friends who continually call the nurse wanting an update on the patient’s condition.	3.86 ±1.03	9	2.21 ±1.44	17	8.76 ±6.75	15
Unit visiting hours are too liberal.	3.68 ±1.20	20	2.26 ±1.35	16	8.76 ±6.33	16
The nurse knowing about the child’s poor prognosis before the family knows the prognosis.	3.84 ±1.05	10	2.18 ±1.45	19	8.68 ±6.71	17
Poor design of units which do not allow for privacy.	2.62 ±1.54	32	3.29 ±1.42	1	8.67 ±6.96	18
Parental discomfort in withholding and/or withdrawing ventilation.	3.73 ±1.02	16	2.20 ±1.49	18	8.44 ±6.61	19
The unavailability of standards of care for dying children.	3.62 ±1.03	23	2.31 ±1.27	13	8.41 ±5.65	20
Nurses getting vague orders such as “titrate to effect” for pain medication.	3.39 ±1.19	25	2.16 ±1.51	20	8.03 ±6.74	21
Language barriers.	3.74 ±1.05	14	2.04 ±1.41	22	7.78 ±6.29	22
Instigating painful treatment when there is no hope of recovery.	3.78 ±0.96	11	1.99 ±1.40	23	7.61 ±5.92	23
Physicians not initiating a discussion with family on foregoing life-sustaining treatments.	3.88 ±1.16	8	1.80 ±1.44	25	7.27 ±6.70	24
Physicians who are overly optimistic to the family about the child surviving.	3.73 ±1.13	16	1.76 ±1.40	26	6.73 ±6.35	25
The child experiencing pain that is difficult to control.	3.10 ±1.39	31	1.94 ±1.51	24	6.69 ±6.61	26
Dealing with the cultural differences that families employ in grieving for their dying child.	3.74 ±1.18	14	1.70 ±1.42	27	6.67 ±6.33	27
The nurse having to deal with angry family members.	3.35 ±1.21	27	1.67 ±1.46	28	6.12 ±6.58	28
Insufficient education of physicians about pain control in palliative care.	3.59 ±1.21	25	1.61 ±1.45	29	6.00 ±6.05	29
The discontinuity of care of the dying child from lack of communication between interdisciplinary team members.	3.65 ±1.30	22	1.33 ±1.39	31	5.01 ±5.99	30
One parent is ready to “let go” before the other parent is ready.	3.35 ±1.22	27	1.34 ±1.28	30	4.69 ±5.08	31
Family members not understanding what “saving measures” really mean.	3.62 ±1.33	23	1.29 ±1.33	32	4.52 ±5.15	32

## Sheet: ST2.
Supplementary Table 2. Rank of supportive behaviors in EOL care		(N = 150)
Variables	Intensity		Frequency		Magnitude
	M ±SD	Rank	M ±SD	Rank	M ±SD	Rank
Supportive behaviors in EOL care.	3.90 ±0.74		2.70 ±0.95
Having the code status of the child clearly described in the chart.	4.25 ±0.96	4	3.54 ±1.21	1	15.72 ±6.98	1
Allowing parents to hold the child while life support is discontinued.	4.37 ±0.82	1	3.40 ±1.25	2	15.22 ±6.82	2
Having a unit schedule that allows for continuity of care for the dying child by the same nurses.	4.31 ±0.93	2	3.39 ±1.34	3	15.04 ±7.43	3
Having one family member be the designated contact person for all other family members regarding patient information.	4.05 ±1.00	9	3.31 ±1.42	4	14.12 ±7.72	4
Bereavement debriefing sessions to discuss how to remember/honor the child.	4.25 ±0.91	4	3.12 ±1.44	6	13.75 ±7.47	5
Having family members accept that the child is dying.	4.11 ±1.07	8	3.08 ±1.43	8	13.42 ±7.66	6
A unit designed so that the family has a place to go to grieve in private.	4.02 ±0.98	10	3.12 ±1.23	6	13.09 ±6.61	7
Having enough time to prepare the family for the expected death of the child.	4.29 ±0.97	3	2.94 ±1.54	9	13.00 ±7.62	8
Having the family physically help care for the child.	4.20 ±0.88	6	2.93 ±1.51	10	12.65 ±7.61	9
The nurse having had their own previous experience with the death of a family member.	4.16 ±1.04	7	2.80 ±1.65	11	12.22 ±8.27	10
Physicians who are compassionate, but very clear about prognosis.	3.35 ±1.17	17	3.14 ±1.42	5	11.23 ±6.94	11
Having the physicians involved in the child’s care agree about the direction care should go.	3.76 ±1.30	14	2.58 ±1.64	12	10.93 ±8.33	12
Allowing family members adequate time to be alone with the child after they die.	3.80 ±1.16	13	2.38 ±1.59	13	9.85 ±7.76	13
Having a support person outside of work setting who will listen to you after the death of a child.	3.84 ±1.04	12	2.22 ±1.52	14	8.97 ±7.15	14
Understanding/supporting individual family’s religious beliefs.	3.93 ±1.07	11	2.15 ±1.55	15	8.88 ±7.46	15
Having a co-worker give you some words of support after the child has died.	3.62 ±1.25	15	2.11 ±1.60	16	8.58 ±7.46	16
Physician meets in person with the family after the child’s death to offer support and validate that all possible care was given.	3.29 ±1.27	18	2.01 ±1.46	17	7.55 ±6.78	17
Providing a peaceful, dignified bedside environment for family members once the child has died.	3.37 ±1.40	16	1.70 ±1.53	18	6.56 ±6.99	18
Teaching families how to act around the dying child.	3.07 ±1.53	19	1.46 ±1.56	19	5.24 ±7.00	19
